# Supplementary material for: Maf-family bZIP transcription factor NRL interacts with RNA-binding proteins and R-loops in retinal photoreceptors
Source: eLife. 2025 Mar 6;13:RP103259. doi: 10.7554/eLife.103259 (PMC11884789; doi:10.7554/eLife.103259)
Supplement: Figure 1—figure supplement 1—source data 2. [file elife-103259-fig1-figsupp1-data2.zip]

Archive with 19 entries (18 files):
- Figure 1 and Figure1-figure supplement 1_Source data 2/
- Figure 1 and Figure1-figure supplement 1_Source data 2/Figure 1 and Figure 1-figure supplement 1  Source Data 2_HNRNPU.jpg
- __MACOSX/Figure 1 and Figure1-figure supplement 1_Source data 2/._Figure 1 and Figure 1-figure supplement 1  Source Data 2_HNRNPU.jpg
- Figure 1 and Figure1-figure supplement 1_Source data 2/Figure 1 and Figure 1-figure supplement 1  Source Data 2_HNRNPU_low_exposure.jpg
- Figure 1 and Figure1-figure supplement 1_Source data 2/.DS_Store
- __MACOSX/Figure 1 and Figure1-figure supplement 1_Source data 2/._.DS_Store
- Figure 1 and Figure1-figure supplement 1_Source data 2/Figure 1 and Figure 1-figure supplement 1  Source Data 2_HNRNPUL1.jpg
- __MACOSX/Figure 1 and Figure1-figure supplement 1_Source data 2/._Figure 1 and Figure 1-figure supplement 1  Source Data 2_HNRNPUL1.jpg
- Figure 1 and Figure1-figure supplement 1_Source data 2/Figure 1 and Figure 1-figure supplement 1  Source Data 2_DHX9.jpg
- __MACOSX/Figure 1 and Figure1-figure supplement 1_Source data 2/._Figure 1 and Figure 1-figure supplement 1  Source Data 2_DHX9.jpg
- Figure 1 and Figure1-figure supplement 1_Source data 2/Figure 1 and Figure 1-figure supplement 1  Source Data 2_HNRNPA2B1.jpg
- Figure 1 and Figure1-figure supplement 1_Source data 2/Figure 1 and Figure 1-figure supplement 1  Source Data 2_DDX5.jpg
- __MACOSX/Figure 1 and Figure1-figure supplement 1_Source data 2/._Figure 1 and Figure 1-figure supplement 1  Source Data 2_DDX5.jpg
- Figure 1 and Figure1-figure supplement 1_Source data 2/Figure 1 and Figure 1-figure supplement 1  Source Data 2_HNRNPA1.jpg
- __MACOSX/Figure 1 and Figure1-figure supplement 1_Source data 2/._Figure 1 and Figure 1-figure supplement 1  Source Data 2_HNRNPA1.jpg
- Figure 1 and Figure1-figure supplement 1_Source data 2/Figure 1 and Figure 1-figure supplement 1  Source Data 2_NRL.jpg
- __MACOSX/Figure 1 and Figure1-figure supplement 1_Source data 2/._Figure 1 and Figure 1-figure supplement 1  Source Data 2_NRL.jpg
- Figure 1 and Figure1-figure supplement 1_Source data 2/Figure 1 and Figure 1-figure supplement 1  Source Data 2_HNRNPUL1_low_exposure.jpg
- Figure 1 and Figure1-figure supplement 1_Source data 2/Figure 1 and Figure 1-figure supplement 1  Source Data 2_HNRNPM.jpg
