# Supplementary material for: Maf-family bZIP transcription factor NRL interacts with RNA-binding proteins and R-loops in retinal photoreceptors
Source: eLife. 2025 Mar 6;13:RP103259. doi: 10.7554/eLife.103259 (PMC11884789; doi:10.7554/eLife.103259)
Supplement: Figure 4—source data 2. [file elife-103259-fig4-data2.zip]

Archive with 25 entries (24 files):
- Figure4_Source data 2/
- Figure4_Source data 2/.DS_Store
- __MACOSX/Figure4_Source data 2/._.DS_Store
- Figure4_Source data 2/Figure4A Source blot_DDX5.jpg
- __MACOSX/Figure4_Source data 2/._Figure4A Source blot_DDX5.jpg
- Figure4_Source data 2/Figure4A Source blot_DHX9.jpg
- __MACOSX/Figure4_Source data 2/._Figure4A Source blot_DHX9.jpg
- Figure4_Source data 2/Figure4E Source blot_DHX9.jpg
- __MACOSX/Figure4_Source data 2/._Figure4E Source blot_DHX9.jpg
- Figure4_Source data 2/Figure4E Source blot_DDX5.jpg
- __MACOSX/Figure4_Source data 2/._Figure4E Source blot_DDX5.jpg
- Figure4_Source data 2/Figure4B Source blot_DDX5jpg.jpg
- __MACOSX/Figure4_Source data 2/._Figure4B Source blot_DDX5jpg.jpg
- Figure4_Source data 2/Figure4E Source blot_NRL.jpg
- Figure4_Source data 2/Figure4F Source blot_DDX5.jpg
- Figure4_Source data 2/Figure4F Source blot_DHX9.jpg
- __MACOSX/Figure4_Source data 2/._Figure4F Source blot_DHX9.jpg
- Figure4_Source data 2/Figure4F Source blot_NRL.jpg
- __MACOSX/Figure4_Source data 2/._Figure4F Source blot_NRL.jpg
- Figure4_Source data 2/Figure4A Source blot_NRL.jpg
- __MACOSX/Figure4_Source data 2/._Figure4A Source blot_NRL.jpg
- Figure4_Source data 2/Figure4B Source blot_NRL.jpg
- __MACOSX/Figure4_Source data 2/._Figure4B Source blot_NRL.jpg
- Figure4_Source data 2/Figure4B Source blot_DHX9.jpg
- __MACOSX/Figure4_Source data 2/._Figure4B Source blot_DHX9.jpg
