# Supplementary material for: Maf-family bZIP transcription factor NRL interacts with RNA-binding proteins and R-loops in retinal photoreceptors
Source: eLife. 2025 Mar 6;13:RP103259. doi: 10.7554/eLife.103259 (PMC11884789; doi:10.7554/eLife.103259)
Supplement: Figure 5—source data 1. [file elife-103259-fig5-data1.zip]

Archive with 5 entries (4 files):
- Figure 5A_source_data_1/
- Figure 5A_source_data_1/.DS_Store
- __MACOSX/Figure 5A_source_data_1/._.DS_Store
- Figure 5A_source_data_1/Figure 5A_source_data 1.pdf
- __MACOSX/Figure 5A_source_data_1/._Figure 5A_source_data 1.pdf
