# Supplementary material for: Maf-family bZIP transcription factor NRL interacts with RNA-binding proteins and R-loops in retinal photoreceptors
Source: eLife. 2025 Mar 6;13:RP103259. doi: 10.7554/eLife.103259 (PMC11884789; doi:10.7554/eLife.103259)
Supplement: Figure 5—source data 2. [file elife-103259-fig5-data2.zip]

Archive with 10 entries (9 files):
- Figure 5A_source data 2/
- Figure 5A_source data 2/.DS_Store
- __MACOSX/Figure 5A_source data 2/._.DS_Store
- Figure 5A_source data 2/Figure 5A_source_data 2_NRL.jpg
- __MACOSX/Figure 5A_source data 2/._Figure 5A_source_data 2_NRL.jpg
- Figure 5A_source data 2/Figure5A_source data 2_DHX9.jpg
- __MACOSX/Figure 5A_source data 2/._Figure5A_source data 2_DHX9.jpg
- Figure 5A_source data 2/Figure5A_source data 2_DDX5.jpg
- __MACOSX/Figure 5A_source data 2/._Figure5A_source data 2_DDX5.jpg
- Figure 5A_source data 2/Figure 5A_source_data 2_IgG.jpg
