# Supplementary material for: Maf-family bZIP transcription factor NRL interacts with RNA-binding proteins and R-loops in retinal photoreceptors
Source: eLife. 2025 Mar 6;13:RP103259. doi: 10.7554/eLife.103259 (PMC11884789; doi:10.7554/eLife.103259)
Supplement: Figure 6—source data 2. [file elife-103259-fig6-data2.zip]

Archive with 4 entries (3 files):
- Figure 6A Source data 2/
- Figure 6A Source data 2/Figure 6A_source data 2_dsDNA.jpg
- __MACOSX/Figure 6A Source data 2/._Figure 6A_source data 2_dsDNA.jpg
- Figure 6A Source data 2/Figure 6A_source data 2_S9.6.jpg
