# Supplementary material for: Maf-family bZIP transcription factor NRL interacts with RNA-binding proteins and R-loops in retinal photoreceptors
Source: eLife. 2025 Mar 6;13:RP103259. doi: 10.7554/eLife.103259 (PMC11884789; doi:10.7554/eLife.103259)
Supplement: Supplementary file 4. — Genes with neural retina leucine (NRL) peaks are depicted as yes (Y). [file elife-103259-supp4.xlsx]

## Sheet: Sheet1
Supplementary file 4. Genes from the RetNet database harboring R-loops. Genes harboring NRL peaks are shown
RETnet genes dysplaying R-loops
R-loop	NRL binding
Rims1
Ush2a	Y
Pcdh15	Y
Rgs9	Y
Nbas	Y
Adgrv1	Y
Slc39a12
Col11a1
Cngb3
Trim32	Y
Htra3
Adgra3
Wdr19	Y
Lrrtm4
Abcc6
Rpgrip1l	Y
Dync2h1
Bbs9	Y
Rpgr
Dmd	Y
